# Supplementary material for: Can Hearing Aids Improve Physical Activity in Adults with Hearing Loss? A Feasibility Study
Source: Audiol Res. 2025 Jan 18;15(1):5. doi: 10.3390/audiolres15010005 (PMC11755568; doi:10.3390/audiolres15010005)
Supplement: Supplementary file 1 [file audiolres-15-00005-s001.zip]

Archive with 1 entries (1 files):
- audiolres-3372893-supplementary.pdf
